# Supplementary material for: Initiation of genomics-assisted breeding in Virginia-type peanuts through the generation of a de novo reference genome and informative markers
Source: Front Plant Sci. 2023 Jan 27;13:1073542. doi: 10.3389/fpls.2022.1073542 (PMC9911918; doi:10.3389/fpls.2022.1073542)
Supplement: Supplementary file 2 [file Table_7.xlsx]

## Sheet: Sheet1
Assay	Name (CHR_POS_ALLELE)	Sequence
1	CHR01_199479_C	CGGTTTGAACCTCCTGAA
	CHR01_199479_X	GAAGGTGACCAAGTTCATGCTGAGGTGAAAACCCCTGAA
	CHR01_199479_Y	GAAGGTCGGAGTCAACGGATTGAGGTGAAAACCCCTGAG
2	CHR01_1163810_C	CAATAACAACCGTTTTTGCTA
	CHR01_1163810_X	GAAGGTGACCAAGTTCATGCTCAACCTTTGATTATCTACTATTTTGT
	CHR01_1163810_Y	GAAGGTCGGAGTCAACGGATTTTCAACCTTTGATTATCTACTATTTTGC
3	CHR01_2147322_C	TGCATGTAGAGATGCAAGATT
	CHR01_2147322_X	GAAGGTGACCAAGTTCATGCTAAAACTACGAAAGTAGCAAGAGTAGC
	CHR01_2147322_Y	GAAGGTCGGAGTCAACGGATTAAACTACGAAAGTAGCAAGAGTAGA
4	CHR01_3119534_C	ACACCTTCRATCATCGTTAAA
	CHR01_3119534_X	GAAGGTGACCAAGTTCATGCTTGTTTGATCATAAGTTGTTAGGGTAT
	CHR01_3119534_Y	GAAGGTCGGAGTCAACGGATTGTTTGATCATAAGTTGTTAGGGTAA
5	CHR01_4152415_C	CGAGATKAAAATAGGGGACAA
	CHR01_4152415_X	GAAGGTGACCAAGTTCATGCTGCTCAAGTTTCTGTGTCTGTTTT
	CHR01_4152415_Y	GAAGGTCGGAGTCAACGGATTGCTCAAGTTTCTGTGTCTGTTTC
6	CHR01_4822643_C	TGGATCATTAATCTTATGTGCAG
	CHR01_4822643_X	GAAGGTGACCAAGTTCATGCTAAGAATAAATATGAAATTGGCTAAGG
	CHR01_4822643_Y	GAAGGTCGGAGTCAACGGATTAGAATAAACATGAAATTGGCTAAGA
7	CHR01_10041103_C	TGGCAAACTGAATGTTATGAG
	CHR01_10041103_X	GAAGGTGACCAAGTTCATGCTACCAACCAAATTAAAAGAAATGG
	CHR01_10041103_Y	GAAGGTCGGAGTCAACGGATTCCAACCAAATTAAAAGAAATGA
8	CHR01_12087322_C	TGCAGGTATTGACAAGTAAGTCA
	CHR01_12087322_X	GAAGGTGACCAAGTTCATGCTAAATGCTAAATCGTAATTAAAAACA
	CHR01_12087322_Y	GAAGGTCGGAGTCAACGGATTAAATGCTAAATCGTAATTAAAAACC
9	CHR01_13055562_C	AGACTCTCGAGACCAAATCC
	CHR01_13055562_X	GAAGGTGACCAAGTTCATGCTCATTTTGGTTATCATTTTCACTG
	CHR01_13055562_Y	GAAGGTCGGAGTCAACGGATTCCATTTTGGTTATCATTTTCACTA
10	CHR01_15053423_C	TTGTGAATAATGTACCCGATAGA
	CHR01_15053423_X	GAAGGTGACCAAGTTCATGCTACAAGTGTCTATCTCCTTCCA
	CHR01_15053423_Y	GAAGGTCGGAGTCAACGGATTCACAAGTGTCTATCTCCTTCCG
11	CHR01_17078382_C	GGAGCTCTTGCTTCTACTCC
	CHR01_17078382_X	GAAGGTGACCAAGTTCATGCTCGCCGCTGGTAAGTCA
	CHR01_17078382_Y	GAAGGTCGGAGTCAACGGATTCGCCGCTGGTAAGTCC
12	CHR01_18050389_C	TCGAAGCCAGTGATTGAGTA
	CHR01_18050389_X	GAAGGTGACCAAGTTCATGCTCCAATCTCATCGAACAATCTA
	CHR01_18050389_Y	GAAGGTCGGAGTCAACGGATTCCAATCTCATCGAACAATCTG
13	CHR01_19056870_C	TTGCGTATAGGTGGGTTATTC
	CHR01_19056870_X	GAAGGTGACCAAGTTCATGCTTTGCTTATTTAACCACGTATCATC
	CHR01_19056870_Y	GAAGGTCGGAGTCAACGGATTTTGCTTATTTAACCACGTATCATT
14	CHR01_22790616_C	TGTAAACTTATACAAATCTGATCCTC
	CHR01_22790616_X	GAAGGTGACCAAGTTCATGCTGGAGGTAATAACAAATTGGAGA
	CHR01_22790616_Y	GAAGGTCGGAGTCAACGGATTTGGAGGTAATAACAAATTGGAGG
15	CHR01_42768586_C	CAAGAAATTGTGGCGTTTTT
	CHR01_42768586_X	GAAGGTGACCAAGTTCATGCTTTCACAGCGCCATTTTA
	CHR01_42768586_Y	GAAGGTCGGAGTCAACGGATTAATTCACAGCGCCATTTTG
16	CHR01_62815812_C	GCTCGAACCAGTGATTACAA
	CHR01_62815812_X	GAAGGTGACCAAGTTCATGCTCCTCCTCCTCCCTATCTGA
	CHR01_62815812_Y	GAAGGTCGGAGTCAACGGATTCCTCCTCCTCCCTATCTGG
17	CHR01_87803909_C	AATTAGTCAGCATGCCCTTT
	CHR01_87803909_X	GAAGGTGACCAAGTTCATGCTAGACTCCCACTATTTCCTCTTCT
	CHR01_87803909_Y	GAAGGTCGGAGTCAACGGATTACTCCCACTATTTCCTCTTCC
18	CHR01_96774231_C	CCAGAGGAGCTAAGAGTCCTT
	CHR01_96774231_X	GAAGGTGACCAAGTTCATGCTATACAAGTTTTAGGTGTCTACTCTGC
	CHR01_96774231_Y	GAAGGTCGGAGTCAACGGATTATACAAGTTTTAGGTGTCTACTCTGG
19	CHR01_98925024_C	ATGAGCTCCGAGGAGGAT
	CHR01_98925024_X	GAAGGTGACCAAGTTCATGCTCTTCATTCTCAGCCACCA
	CHR01_98925024_Y	GAAGGTCGGAGTCAACGGATTTCTTCATTCTCAGCCACCG
20	CHR01_104517615_C	GCATGTAGGTTACGTCCAAA
	CHR01_104517615_X	GAAGGTGACCAAGTTCATGCTATCTCCTCAGTCCTCTCTTCC
	CHR01_104517615_Y	GAAGGTCGGAGTCAACGGATTGATCTCCTCAGTCCTCTCTTCT
21	CHR01_105905874_C	AAATTGGGAGTGTGAGATTGA
	CHR01_105905874_X	GAAGGTGACCAAGTTCATGCTCCATACTCTGTAAGCAAATCAACTA
	CHR01_105905874_Y	GAAGGTCGGAGTCAACGGATTCCATACTCTGTAAGCAAATCAACTC
22	CHR02_278474_C	GAATAGACCCTATTGATCCATCTC
	CHR02_278474_X	GAAGGTGACCAAGTTCATGCTAATATTGACAGTGAGCTTGGGTC
	CHR02_278474_Y	GAAGGTCGGAGTCAACGGATTAATATTGACAGTGAGCTTGGGTG
23	CHR02_538614_C	AGTGGTTGGTCAAGGAAGAA
	CHR02_538614_X	GAAGGTGACCAAGTTCATGCTCATGAGCTGTGGGCTGATA
	CHR02_538614_Y	GAAGGTCGGAGTCAACGGATTTGAGCTGTGGGCTGATG
24	CHR02_730013_C	CCACAGGTGTCATGTGTCAT
	CHR02_730013_X	GAAGGTGACCAAGTTCATGCTAAATTGCAAGGCCAGACA
	CHR02_730013_Y	GAAGGTCGGAGTCAACGGATTATTGCAAGGCCAGACG
25	CHR02_1719809_C	TGGTTGAGAGAAAGAGAACAA
	CHR02_1719809_X	GAAGGTGACCAAGTTCATGCTATATCCACTTTGTATTCGACCC
	CHR02_1719809_Y	GAAGGTCGGAGTCAACGGATTTCCACTTTGTATTCGACCG
26	CHR02_2564569_C	CAAACGCTACCTCAAAACCT
	CHR02_2564569_X	GAAGGTGACCAAGTTCATGCTGCGCTTGCATTATTATTCTCA
	CHR02_2564569_Y	GAAGGTCGGAGTCAACGGATTGCGCTTGCATTATTATTCTCT
27	CHR02_3579723_C	AAGGTATAATTAAGGTGATCACACAC
	CHR02_3579723_X	GAAGGTGACCAAGTTCATGCTCCACACACAAAAATAAAAGCCT
	CHR02_3579723_Y	GAAGGTCGGAGTCAACGGATTCACACACAAAAATAAAAGCCC
28	CHR02_5494206_C	TGTAACAACACATTCAACTTTCA
	CHR02_5494206_X	GAAGGTGACCAAGTTCATGCTATTCATCCCTGATTGATTTTG
	CHR02_5494206_Y	GAAGGTCGGAGTCAACGGATTAATTCATCCCTGATTGATTTTA
29	CHR02_6069220_C	CCACTCTTTTACACATATTTACTTGC
	CHR02_6069220_X	GAAGGTGACCAAGTTCATGCTTGTGTGGTTGTTTTATTTCTATTATTTA
	CHR02_6069220_Y	GAAGGTCGGAGTCAACGGATTTGTGTGGTTGTTTTATTTCTATTATTTT
30	CHR02_7029943_C	GAACTGGACCCAACTAATCG
	CHR02_7029943_X	GAAGGTGACCAAGTTCATGCTTTTTAGTCTGAACCGAACTGAC
	CHR02_7029943_Y	GAAGGTCGGAGTCAACGGATTTTTTTAGTCTGAACCGAACTGAT
31	CHR02_8091326_C	GGGTTTGGTACTTTTGTCCA
	CHR02_8091326_X	GAAGGTGACCAAGTTCATGCTTGATTTTACCCGGACTATGTATC
	CHR02_8091326_Y	GAAGGTCGGAGTCAACGGATTTGATTTTACCCGGACTATGTATT
32	CHR02_89348271_C	ATAAGAGGCACGTGACCAAC
	CHR02_89348271_X	GAAGGTGACCAAGTTCATGCTTCTAACCTAATTTTAGAGAGAAGAGAGAG
	CHR02_89348271_Y	GAAGGTCGGAGTCAACGGATTTCTAACCTAATTTTAGAGAGAAGAGAGAA
33	CHR02_90018044_C	CTTGGTTCGGACTCAGATG
	CHR02_90018044_X	GAAGGTGACCAAGTTCATGCTTGAACAATTTGAAGACGGG
	CHR02_90018044_Y	GAAGGTCGGAGTCAACGGATTGATGAACAATTTGAAGACGGA
34	CHR02_90908011_C	TTTGCCTCTCACCTAACAAA
	CHR02_90908011_X	GAAGGTGACCAAGTTCATGCTCAAAAACAATCGAGCAGAGAT
	CHR02_90908011_Y	GAAGGTCGGAGTCAACGGATTCAAAAACAATCGAGCAGAGAG
35	CHR02_92392628_C	GACCTTGGATGTTTTATACTTGAA
	CHR02_92392628_X	GAAGGTGACCAAGTTCATGCTTCCTAGTTTAAATAATACATAGCAACG
	CHR02_92392628_Y	GAAGGTCGGAGTCAACGGATTATCCTAGTTTAAATAATACATAGCAACA
36	CHR02_93388913_C	CACACTTGAGAGGGATGAAA
	CHR02_93388913_X	GAAGGTGACCAAGTTCATGCTTCTAGTTTTCAGACCTCACTTCAATAAT
	CHR02_93388913_Y	GAAGGTCGGAGTCAACGGATTCTCTAGTTTTCAGACCTCACTTCAATAAC
37	CHR02_94399660_C	TTCCCTTCTCCTTTTCCTTC
	CHR02_94399660_X	GAAGGTGACCAAGTTCATGCTACACGAGGGGAGAAAGGA
	CHR02_94399660_Y	GAAGGTCGGAGTCAACGGATTGACACGAGGGGAGAAAGGG
38	CHR02_95402015_C	ACGTTACGTCCTCTCCAACT
	CHR02_95402015_X	GAAGGTGACCAAGTTCATGCTAGAAAATAAGAGAATGATGAAGTATTAACG
	CHR02_95402015_Y	GAAGGTCGGAGTCAACGGATTGAAAATAAGAGAATGATGAAGTATTAACT
39	CHR02_96215176_C	CTCAAGGAATTGGGATCTGT
	CHR02_96215176_X	GAAGGTGACCAAGTTCATGCTGGGTACTTATGCTCTGTTTTCGTT
	CHR02_96215176_Y	GAAGGTCGGAGTCAACGGATTGGGTACTTATGCTCTGTTTTCGTG
40	CHR05_6488390_C	TTTCTATTATAGTAGTGGTTGTTGAAA
	CHR05_6488390_X	GAAGGTGACCAAGTTCATGCTAAATACTCCAAGAAATCAAAATAACA
	CHR05_6488390_Y	GAAGGTCGGAGTCAACGGATTAAATACTCCAAGAAATCAAAATAACC
41	CHR05_8590963_C	GGTGGGGGATCTATGAGTAA
	CHR05_8590963_X	GAAGGTGACCAAGTTCATGCTGTTGTTGCCGTACAAGGAC
	CHR05_8590963_Y	GAAGGTCGGAGTCAACGGATTGTTGTTGCCGTACAAGGAT
42	CHR05_13460066_C	AGAATGGGTAAGATCGGTAAA
	CHR05_13460066_X	GAAGGTGACCAAGTTCATGCTCGTTGGAAAATTTATGTTCTGTTT
	CHR05_13460066_Y	GAAGGTCGGAGTCAACGGATTCGTTGGAAAATTTATGTTCTGTTC
43	CHR05_18554330_C	ATGCCACATCCGTAGTGATA
	CHR05_18554330_X	GAAGGTGACCAAGTTCATGCTGGTGCAGATAGGGTTAGGG
	CHR05_18554330_Y	GAAGGTCGGAGTCAACGGATTAAGGTGCAGATAGGGTTAGGT
44	CHR05_38485843_C	AGAGTGTGCTCCCTCGTC
	CHR05_38485843_X	GAAGGTGACCAAGTTCATGCTGTACCCAACCTTCCTAACATC
	CHR05_38485843_Y	GAAGGTCGGAGTCAACGGATTGGTACCCAACCTTCCTAACACT
45	CHR05_59310788_C	GATTGAAGATTGATGGTGGAG
	CHR05_59310788_X	GAAGGTGACCAAGTTCATGCTTTCAAATTACCCTCTAACCTAACTG
	CHR05_59310788_Y	GAAGGTCGGAGTCAACGGATTTTTCAAATTACCCTCTAACCTAACTA
46	CHR05_78473660_C	GGGAGCAGAATGGAAGTAGA
	CHR05_78473660_X	GAAGGTGACCAAGTTCATGCTCTGCTCCTTCCTGGGTG
	CHR05_78473660_Y	GAAGGTCGGAGTCAACGGATTTCTGCTCCTTCCTGGGTA
47	CHR05_101496209_C	CTTCAAAACGCGGATAATTT
	CHR05_101496209_X	GAAGGTGACCAAGTTCATGCTGAACAAAATTATTTCAACAAAAGA
	CHR05_101496209_Y	GAAGGTCGGAGTCAACGGATTCGAACAAAATTATTTCAACAAAAGG
48	CHR05_104497283_C	CGCCGTATAGAGTGGGTATG
	CHR05_104497283_X	GAAGGTGACCAAGTTCATGCTGGAAGAGTTAGGCATTTTGA
	CHR05_104497283_Y	GAAGGTCGGAGTCAACGGATTGGGAAGAGTTAGGCATTTTG
49	CHR05_109480429_C	TCATGAACACCTTGAATGAGA
	CHR05_109480429_X	GAAGGTGACCAAGTTCATGCTGGTGTTAGAAAATGATGGTTAAAT
	CHR05_109480429_Y	GAAGGTCGGAGTCAACGGATTGGTGTTAGAAAATGATGGTTAAAA
50	CHR05_111616471_C	TTTTGAATCTAAAAGAATAACATGC
	CHR05_111616471_X	GAAGGTGACCAAGTTCATGCTAGTAAAAAGGATATAGAGGACACACC
	CHR05_111616471_Y	GAAGGTCGGAGTCAACGGATTGTAAAAAGGATATAGAGGACACACA
51	CHR07_578236_C	CAAAAGACCCTGAAGATCCA
	CHR07_578236_X	GAAGGTGACCAAGTTCATGCTTCTACCAGATAGAACTGCTAGTGCC
	CHR07_578236_Y	GAAGGTCGGAGTCAACGGATTCTACCAGATAGAACTGCTAGTGCG
52	CHR07_1003402_C	CATTTTAGGGTGTTAGTCATTCA
	CHR07_1003402_X	GAAGGTGACCAAGTTCATGCTAAATTCAAATCATAACTCTTGAGCG
	CHR07_1003402_Y	GAAGGTCGGAGTCAACGGATTAAAATTCAAATCATAACTCTTGAGCA
53	CHR07_1498878_C	ATTCCATGAAATCACGAGGT
	CHR07_1498878_X	GAAGGTGACCAAGTTCATGCTAACCCTAATGTGAAATAAACTGTAAAAAC
	CHR07_1498878_Y	GAAGGTCGGAGTCAACGGATTAACCCTAATGTGAAATAAACTGTAAAAAG
54	CHR07_1747615_C	GGAGAAAAGAGTGGCATCAT
	CHR07_1747615_X	GAAGGTGACCAAGTTCATGCTATGCTTATAAGGGAGGAAACAGAA
	CHR07_1747615_Y	GAAGGTCGGAGTCAACGGATTAATGCTTATAAGGGAGGAAACAGAG
55	CHR07_1873390_C	CGAAACAGAAGGATTCAGAAA
	CHR07_1873390_X	GAAGGTGACCAAGTTCATGCTCAATAAAAAATGCTGTTTTCTCTCA
	CHR07_1873390_Y	GAAGGTCGGAGTCAACGGATTAATAAAAAATGCTGTTTTCTCTCG
56	CHR07_2739352_C	AACTGAATGAAAGCCACACA
	CHR07_2739352_X	GAAGGTGACCAAGTTCATGCTCCTAATAGATTTCATGCTTTTGGCT
	CHR07_2739352_Y	GAAGGTCGGAGTCAACGGATTAATAGATTTCATGCTTTTGGCG
57	CHR07_3676862_C	CCTTCATCTTCTTCTTAATGTTG
	CHR07_3676862_X	GAAGGTGACCAAGTTCATGCTACTTAATACCTTGTACCATGACAAAT
	CHR07_3676862_Y	GAAGGTCGGAGTCAACGGATTACTTAATACCTTGTACCATGACAAAC
58	CHR07_4691535_C	AAATGGTCTTAAGCGAGTCAA
	CHR07_4691535_X	GAAGGTGACCAAGTTCATGCTTTTGATTAATTACTGTTTTAGGGACT
	CHR07_4691535_Y	GAAGGTCGGAGTCAACGGATTTTGATTAATTACTGTTTTAGGGACC
59	CHR07_5691074_C	TCCCATCAAATCATCTGAAA
	CHR07_5691074_X	GAAGGTGACCAAGTTCATGCTACTAATTTGAGTATCCATCCTTTTTT
	CHR07_5691074_Y	GAAGGTCGGAGTCAACGGATTAATTTGAGTATCCATCCTTTTTG
60	CHR07_6283521_C	CTTCAACTCTTGGCAGCAC
	CHR07_6283521_X	GAAGGTGACCAAGTTCATGCTATGCTAAATATGATAAGGTCTTCC
	CHR07_6283521_Y	GAAGGTCGGAGTCAACGGATTCATGCTAAATATGATAAGGTCTTCG
61	CHR07_8636600_C	CAAATCAGCTTTGTTATACCTCA
	CHR07_8636600_X	GAAGGTGACCAAGTTCATGCTATTTATTTGTCGAATGTGTGAAC
	CHR07_8636600_Y	GAAGGTCGGAGTCAACGGATTATTTATTTGTCGAATGTGTGAAT
62	CHR07_15639009_C	TTTCCGAAATGATGTTATCCT
	CHR07_15639009_X	GAAGGTGACCAAGTTCATGCTCACCCATTTATTCATCTAGGG
	CHR07_15639009_Y	GAAGGTCGGAGTCAACGGATTCCACCCATTTATTCATCTAGGA
63	CHR07_60637513_C	CACCCTACACTCTCTAACCCTAA
	CHR07_60637513_X	GAAGGTGACCAAGTTCATGCTGGAAGGGGGATTGGTGA
	CHR07_60637513_Y	GAAGGTCGGAGTCAACGGATTGAAGGGGGATTGGTGG
64	CHR07_65632095_C	TCCGATTATAAAAATGTTTGGTT
	CHR07_65632095_X	GAAGGTGACCAAGTTCATGCTCTCATATCTCTCGAACTAAATCATAACT
	CHR07_65632095_Y	GAAGGTCGGAGTCAACGGATTCATATCTCTCGAACTAAATCATAACTA
65	CHR07_73623227_C	CCGTGGAGTTTAGGCTGA
	CHR07_73623227_X	GAAGGTGACCAAGTTCATGCTCTACTTAGGAAAACTTTGAGAGATATAGG
	CHR07_73623227_Y	GAAGGTCGGAGTCAACGGATTACTTTGGAAAACTTTGAGAGATATAGA
66	CHR07_74731272_C	TGTTGCCTCTCTATTTTCGTT
	CHR07_74731272_X	GAAGGTGACCAAGTTCATGCTTTTCTTTGCAATGGGAGTG
	CHR07_74731272_Y	GAAGGTCGGAGTCAACGGATTGTTTTCTTTGCAATGGGAGTA
67	CHR07_75522272_C	CACTAAACTCAACCGCTACC
	CHR07_75522272_X	GAAGGTGACCAAGTTCATGCTGCTTGGTTGCTCTATTGGTC
	CHR07_75522272_Y	GAAGGTCGGAGTCAACGGATTGCTTGGTTGCTCTATTGGTT
68	CHR08_134199_C	AGGATTCCCCTTCCAATAAG
	CHR08_134199_X	GAAGGTGACCAAGTTCATGCTAATCAAACAAGGGAACAAGAAGAT
	CHR08_134199_Y	GAAGGTCGGAGTCAACGGATTAATCAAACAAGGGAACAAGAAGAC
69	CHR08_1040628_C	CTCCTTTTTGCTTGATCTCC
	CHR08_1040628_X	GAAGGTGACCAAGTTCATGCTAATTACAAATCCCAGAAACAATGAT
	CHR08_1040628_Y	GAAGGTCGGAGTCAACGGATTAATTACAAATCCCAGAAACAATGAC
70	CHR08_2062303_C	TCCTAACGTCAACACCATGT
	CHR08_2062303_X	GAAGGTGACCAAGTTCATGCTGGCGCATTCGTGGAGAA
	CHR08_2062303_Y	GAAGGTCGGAGTCAACGGATTGGCGCATTCGTGGAGAG
71	CHR08_2995611_C	AACCGTCAGCTTCATTCATC
	CHR08_2995611_X	GAAGGTGACCAAGTTCATGCTAAAAGTGGTTGTTGATAGAAGGAGTT
	CHR08_2995611_Y	GAAGGTCGGAGTCAACGGATTAAAAGTGGTTGTTGATAGAAGGAGTC
72	CHR08_3997448_C	AGCGAGAAATTCATAACCAAA
	CHR08_3997448_X	GAAGGTGACCAAGTTCATGCTTGCCAGTAATAAGTGGGGGA
	CHR08_3997448_Y	GAAGGTCGGAGTCAACGGATTGCCAGTAATAAGTGGGGGG
73	CHR08_4304000_C	AATTTATTGTATTACGGGACTTGA
	CHR08_4304000_X	GAAGGTGACCAAGTTCATGCTAAACTCCTCCTTTTTATATGTTTTT
	CHR08_4304000_Y	GAAGGTCGGAGTCAACGGATTAAAACTCCTCCTTTTTATATGTTTTC
74	CHR08_5005601_C	AGGACGTGTGGATATTGAAA
	CHR08_5005601_X	GAAGGTGACCAAGTTCATGCTAACCCAAAACAGTCAAAAAAA
	CHR08_5005601_Y	GAAGGTCGGAGTCAACGGATTCAACCCAAAACAGTCAAAAAAT
75	CHR08_6229091_C	GCGCTATAAATTGGCATCTT
	CHR08_6229091_X	GAAGGTGACCAAGTTCATGCTGTGGTATTGGATGTAGCTTTTT
	CHR08_6229091_Y	GAAGGTCGGAGTCAACGGATTGTGGTATTGGATGTAGCTTTTC
76	CHR08_6999548_C	CGAAGTACAAAGAGCGGAGT
	CHR08_6999548_X	GAAGGTGACCAAGTTCATGCTCCTCCTGCTTCCTCCTTTC
	CHR08_6999548_Y	GAAGGTCGGAGTCAACGGATTCCTCCTGCTTCCTCCTTTT
77	CHR08_7057069_C	TCCATTGCACTTGAGTTTCT
	CHR08_7057069_X	GAAGGTGACCAAGTTCATGCTTGTAGAAGATTTTGTTTGAATGGA
	CHR08_7057069_Y	GAAGGTCGGAGTCAACGGATTTGTAGAAGATTTTGTTTGAATGGT
78	CHR08_7097455_C	ACGGGTATACTTAAAAATTTTCCT
	CHR08_7097455_X	GAAGGTGACCAAGTTCATGCTCAGCCTCTGCAAACACATTG
	CHR08_7097455_Y	GAAGGTCGGAGTCAACGGATTCAGCCTCTGCAAACACATTT
79	CHR08_7349862_C	TACCAAGCGAAAGGGATAAC
	CHR08_7349862_X	GAAGGTGACCAAGTTCATGCTCCGTATTTTGTGTTTTTACTAGAGG
	CHR08_7349862_Y	GAAGGTCGGAGTCAACGGATTCCGTATTTTGTGTTTTTACTAGAGA
80	CHR08_8259659_C	ATCCTCTAACACAGCAGATCAA
	CHR08_8259659_X	GAAGGTGACCAAGTTCATGCTGGGTTAAGTTGGGTGTTCC
	CHR08_8259659_Y	GAAGGTCGGAGTCAACGGATTAGGGTTAAGTTGGGTGTTCA
81	CHR08_9142382_C	TAAAAAGGCATGGAACATGA
	CHR08_9142382_X	GAAGGTGACCAAGTTCATGCTCAAAGTGTGGTAGTCATTAGTCAAC
	CHR08_9142382_Y	GAAGGTCGGAGTCAACGGATTCAAAGTGTGGTAGTCATTAGTCAAA
82	CHR08_34696874_C	CCCCATTATCTTAACCATCC
	CHR08_34696874_X	GAAGGTGACCAAGTTCATGCTAAGGTGGTTAGGTGTAAAAAAAT
	CHR08_34696874_Y	GAAGGTCGGAGTCAACGGATTAAAGGTGGTTAGGTGTAAAAAAAA
83	CHR08_35647784_C	AAAATTTGCCAAACCAAAAA
	CHR08_35647784_X	GAAGGTGACCAAGTTCATGCTCAAAGGCATTATAAGAGCAGA
	CHR08_35647784_Y	GAAGGTCGGAGTCAACGGATTCAAAGGCATTATAAGAGCAGG
84	CHR08_36279514_C	GGTGAAGGAGGTGTGAAACT
	CHR08_36279514_X	GAAGGTGACCAAGTTCATGCTAGAAAAGTTGAAAGGAACTAAGAAAT
	CHR08_36279514_Y	GAAGGTCGGAGTCAACGGATTGAAAAGTTGAAAGGAACTAAGAAAA
85	CHR09_9845_C	CTCATCACCAGAATTAGTGTTCA
	CHR09_9845_X	GAAGGTGACCAAGTTCATGCTAGGAATGGAAGTGGATCG
	CHR09_9845_Y	GAAGGTCGGAGTCAACGGATTCAGGAATGGAAGTGGATCA
86	CHR09_1010694_C	GATTCCCCTCTATTATCTCAACA
	CHR09_1010694_X	GAAGGTGACCAAGTTCATGCTAATGAATATATAATTGGAGAGAGAGAAG
	CHR09_1010694_Y	GAAGGTCGGAGTCAACGGATTAATGAATATATAATTGGAGAGAGAGAAA
87	CHR09_2085120_C	ACTTCATCGCCAGAGTCAAT
	CHR09_2085120_X	GAAGGTGACCAAGTTCATGCTCTGTGCCTTCAACATTCG
	CHR09_2085120_Y	GAAGGTCGGAGTCAACGGATTGCTGTGCCTTCAACATTCA
88	CHR09_3007500_C	AAAGTTTGGTTCTACGGTTTTT
	CHR09_3007500_X	GAAGGTGACCAAGTTCATGCTTCGATTTTGTGCTCCTGA
	CHR09_3007500_Y	GAAGGTCGGAGTCAACGGATTCTCGATTTTGTGCTCCTGG
89	CHR09_4287384_C	TCGCTAATCCTTTTTAAGCAA
	CHR09_4287384_X	GAAGGTGACCAAGTTCATGCTCACCTTAAACTTGAACCAACTTAGACT
	CHR09_4287384_Y	GAAGGTCGGAGTCAACGGATTACCTTAAACTTGAACCAACTTAGACC
90	CHR09_5270521_C	CCACCATGCAGTGATTTCT
	CHR09_5270521_X	GAAGGTGACCAAGTTCATGCTATTGCTAGCCACACATAAGGAG
	CHR09_5270521_Y	GAAGGTCGGAGTCAACGGATTCATTGCTAGCCACACATAAGGAA
91	CHR09_5270809_C	TGAGTGATACACATTAGAGTTTGATT
	CHR09_5270809_X	GAAGGTGACCAAGTTCATGCTCAAAACTCCGAAAAATATCCACC
	CHR09_5270809_Y	GAAGGTCGGAGTCAACGGATTCAAAACTCCGAAAAATATCCACT
92	CHR09_6250725_C	AATGGCATTTTCAGATGCTT
	CHR09_6250725_X	GAAGGTGACCAAGTTCATGCTGATAAAGACATCATACTTACTGAGAGGTG
	CHR09_6250725_Y	GAAGGTCGGAGTCAACGGATTTGATAAAGACATCATACTTACTGAGAGGTT
93	CHR09_6310492_C	CACCATTTGCTCTTGCTCTT
	CHR09_6310492_X	GAAGGTGACCAAGTTCATGCTAAGAGTAGTTTTACACTTTTACTTTTATGT
	CHR09_6310492_Y	GAAGGTCGGAGTCAACGGATTAAGAGTAGTTTTACACTTTTACTTTTATGC
94	CHR09_7296287_C	TGCATATGTTGTGCTCTTTGT
	CHR09_7296287_X	GAAGGTGACCAAGTTCATGCTTTATGTTAAGCTATGTTTGGGAACAC
	CHR09_7296287_Y	GAAGGTCGGAGTCAACGGATTTTATGTTAAGCTATGTTTGGGAACAG
95	CHR09_8262758_C	AAGTGTTGTGCGTGAGTCTG
	CHR09_8262758_X	GAAGGTGACCAAGTTCATGCTATCCCAAAGACCCAAACCTT
	CHR09_8262758_Y	GAAGGTCGGAGTCAACGGATTATCCCAAAGACCCAAACCTC
96	CHR09_8266431_C	AACTCTGAAGATCCAATTTGTAGA
	CHR09_8266431_X	GAAGGTGACCAAGTTCATGCTGGTATTTTTTATGATTGTGGTGTAAGGA
	CHR09_8266431_Y	GAAGGTCGGAGTCAACGGATTGTATTTTTTATGATTGTGGTGTAAGGT
97	Chr09_19971976_C	CCTTCTTCGAAGCAACTACC
	Chr09_19971976_X	GAAGGTGACCAAGTTCATGCTACTGTGATGGTAACTCAAGTCCA
	Chr09_19971976_Y	GAAGGTCGGAGTCAACGGATTCTGTGATGGTAACTCAAGTCCG
98	Chr09_39716432_C	TCCAATTCGTTTCTTTGGAT
	Chr09_39716432_X	GAAGGTGACCAAGTTCATGCTACTTTAACGTTAGGGTTTCAATCG
	Chr09_39716432_Y	GAAGGTCGGAGTCAACGGATTTTACTTTAACGTTAGGGTTTCAATCA
99	Chr09_40001005_C	TTACCCTCTCTGCAGTCAAA
	Chr09_40001005_X	GAAGGTGACCAAGTTCATGCTAACCTCTTTCATTGAGATACTTGC
	Chr09_40001005_Y	GAAGGTCGGAGTCAACGGATTAACCTCTTTCATTGAGATACTTGA
100	Chr09_79917986_C	AAATCGTCAAAAGCCAATTC
	Chr09_79917986_X	GAAGGTGACCAAGTTCATGCTAATCGATCATATTATTATTGTTGTTGTC
	Chr09_79917986_Y	GAAGGTCGGAGTCAACGGATTAATCGATCATATTATTATTGTTGTTGTT
101	Chr09_100029854_C	GTGCTTAAATGGTCGGAAAT
	Chr09_100029854_X	GAAGGTGACCAAGTTCATGCTGCACTTAAATGACTCAGAACCTT
	Chr09_100029854_Y	GAAGGTCGGAGTCAACGGATTCGCACTTAAATGACTCAGAACCTG
102	Chr09_112959637_C	TGCGTGGATGATGTTAATCT
	Chr09_112959637_X	GAAGGTGACCAAGTTCATGCTCACCTGTTTCCAACTATGATATAAACTAT
	Chr09_112959637_Y	GAAGGTCGGAGTCAACGGATTCACCTGTTTCCAACTATGATATAAACTAA
103	CHR10_96994_C	GAAGTCACGCCAAGTCGTA
	CHR10_96994_X	GAAGGTGACCAAGTTCATGCTGAAGGCGATGGAGGAGA
	CHR10_96994_Y	GAAGGTCGGAGTCAACGGATTAAGGCGATGGAGGAGG
104	CHR10_1038741_C	TGAGCTTTTTATGCTTGTTCA
	CHR10_1038741_X	GAAGGTGACCAAGTTCATGCTTTGCACCCTTCGTGTGT
	CHR10_1038741_Y	GAAGGTCGGAGTCAACGGATTTGCACCCTTCGTGTGG
105	CHR10_2079715_C	AGTAAATTAAATTGATCTCTTCATCAT
	CHR10_2079715_X	GAAGGTGACCAAGTTCATGCTCTAGCTAATTAAGTTGTAGAGCAAGAT
	CHR10_2079715_Y	GAAGGTCGGAGTCAACGGATTCTAGCTAATTAAGTTGTAGAGCAAGAG
106	CHR10_2973860_C	CAACGGACCCTTCTTTAGAT
	CHR10_2973860_X	GAAGGTGACCAAGTTCATGCTACCCGTTCCAAGCCG
	CHR10_2973860_Y	GAAGGTCGGAGTCAACGGATTACCCGTTCCAAGCCA
107	CHR13_143276714_C	ACTTCCCCTTTGAATTGTCA
	CHR13_143276714_X	GAAGGTGACCAAGTTCATGCTGGGGATGGAGTTGGGAGAC
	CHR13_143276714_Y	GAAGGTCGGAGTCAACGGATTGGGGATGGAGTTGGGAGAG
108	CHR13_143728727_C	CCTCTTCTGAATGTTACTGCAA
	CHR13_143728727_X	GAAGGTGACCAAGTTCATGCTTTGAAAACCTAAGGGGAAAAAAAT
	CHR13_143728727_Y	GAAGGTCGGAGTCAACGGATTTGAAAACCTAAGGGGAAAAAAAA
109	CHR13_144665554_C	TGACAGAGCTTGGACGACTA
	CHR13_144665554_X	GAAGGTGACCAAGTTCATGCTAAAACATAAAGAGGCAATGGA
	CHR13_144665554_Y	GAAGGTCGGAGTCAACGGATTAAACATAAAGAGGCAATGGG
110	Chr13_145716663_C	GGGTTCATCAAATTGTATTGG
	Chr13_145716663_X	GAAGGTGACCAAGTTCATGCTCCCAGCCTCGTAAGTCCC
	Chr13_145716663_Y	GAAGGTCGGAGTCAACGGATTTCCCAGCCTCGTAAGTCCT
111	CHR13_146423518_C	CCATATACATATCTATGAATGCTGATT
	CHR13_146423518_X	GAAGGTGACCAAGTTCATGCTACAAGACATTAGTATCTCGGTAAGTATTTC
	CHR13_146423518_Y	GAAGGTCGGAGTCAACGGATTACAAGACATTAGTATCTCGGTAAGTATTTG
